# Supplementary material for: Blood-Brain Barrier Permeable Chitosan Oligosaccharides Interfere with β-Amyloid Aggregation and Alleviate β-Amyloid Protein Mediated Neurotoxicity and Neuroinflammation in a Dose- and Degree of Polymerization-Dependent Manner
Source: Mar Drugs. 2020 Sep 25;18(10):488. doi: 10.3390/md18100488 (PMC7650801; doi:10.3390/md18100488)
Supplement: Supplementary file 1 [file marinedrugs-18-00488-s001.zip]

Archive with 13 entries (10 files):
- Revised supplementary materials/
- Revised supplementary materials/Figure S3.tiff
- __MACOSX/
- __MACOSX/Revised supplementary materials/
- __MACOSX/Revised supplementary materials/._Figure S3.tiff
- Revised supplementary materials/.DS_Store
- __MACOSX/Revised supplementary materials/._.DS_Store
- Revised supplementary materials/Figure S2.tiff
- __MACOSX/Revised supplementary materials/._Figure S2.tiff
- Revised supplementary materials/Revised Supplementary data.doc
- __MACOSX/Revised supplementary materials/._Revised Supplementary data.doc
- Revised supplementary materials/Figure S1.tif
- __MACOSX/Revised supplementary materials/._Figure S1.tif
